# Supplementary material for: Impact of Pressure on Arsenic Released from Pore Water in Clayey Sediment
Source: Toxics. 2022 Nov 29;10(12):738. doi: 10.3390/toxics10120738 (PMC9785127; doi:10.3390/toxics10120738)
Supplement: Supplementary file 1 [file toxics-10-00738-s001.zip]

Archive with 1 entries (1 files):
- toxics-1997158-supplementary.pdf
